# Supplementary material for: Functional Analysis of Viable Circulating Tumor Cells from Triple-Negative Breast Cancer Patients Using TetherChip Technology
Source: Cells. 2023 Jul 26;12(15):1940. doi: 10.3390/cells12151940 (PMC10416943; doi:10.3390/cells12151940)
Supplement: Supplementary file 1 [file cells-12-01940-s001.zip]

Archive with 1 entries (1 files):
- cells-2493962-supplementary.pdf
